# Supplementary material for: Transcriptional coactivator PGC-1α contributes to decidualization by forming a histone-modifying complex with C/EBPβ and p300
Source: J Biol Chem. 2022 Mar 28;298(5):101874. doi: 10.1016/j.jbc.2022.101874 (PMC9048111; doi:10.1016/j.jbc.2022.101874)
Supplement: Supplemental Table S1 [file mmc2.xlsx]

## Sheet: primer for ChIP
Table S1. Primer sequences used in this study
ChIP-qPCR	Forward	Reverse
IGFBP-1 promoter	GCCTGAACCCCCTAACAAC	TTGCACCAGGAGGTTAATGA
IGFBP-1 enhancer (for H3K27ac)	CATCGCCAACACTGAGATTC	CTCTTGTCACGTCAACAAAACC
IGFBP-1 enhancer (for transcription factor recruitment)	TTTTCCCCGTGTTAAAAACAAC	TCACCAGCAGCTGAAAATTG
PRL promoter	AGCAGCACTACTGACATTTGGA	GTGTTCTGAACCCCATCAATCT
PGC-1α enhancer1	GAGGGGTAGCAACATGCAAT	CCTCTGAGCCTTTTGCTTT
PGC-1α enhancer2	CCCTTTAAGACGGGCTGTTA	CAGCAAACTGGTTTCTGATCC
Real-time RT-PCR	Forward	Reverse
PGC-1α	GCTTTCTGGGTGGACTCAAGT	GAGGGCAATCCGTCTTCATCC
IGFBP-1	CGAAGGCTCTCCATGTCACCA	TGTCTCCTGTGCCTTGGCTAAAC
PRL	AAAGGATCGCCATGGAAAG	GCACAGGAGCAGGTTTGAC
CCR7	TGGTGGTGGCTCTCCTTG	GTTCCGCACGTCCTTCTTG
PDGFD	GTGGAGGAAATTGTGGCTGT	CGTTCATGGTGATCCAACTG
TNFRSF21	AGCACCGGAGAAACGATGTT	GGGCTCATCGGGAGAGCTA
PTGES	GGAGACCATCTACCCCTTCCT	AAGTGCATCCAGGCGACAAA
CD34	TCCCAAAAGACCCTGATTGC	CTCCACCGTTTTCCGTGTAA
BMP2	CCACCATGAAGAATCTTTGGAAGAAC	TGATAAACTCCTCCGTGGGGA
MRPL19	GAATGTTATCGAAGGACAAGGT	CAGGAAGGGCATCTCGTAAG
