# Supplementary material for: Transcriptional coactivator PGC-1α contributes to decidualization by forming a histone-modifying complex with C/EBPβ and p300
Source: J Biol Chem. 2022 Mar 28;298(5):101874. doi: 10.1016/j.jbc.2022.101874 (PMC9048111; doi:10.1016/j.jbc.2022.101874)
Supplement: Supplemental Table S2 [file mmc3.xlsx]

## Sheet: Sheet1
Table S2. Quantification data of immunoblots in three independent experiments
Fig. 1	B	IB-PGC-1a	control	cAMP
		rep .1	1	2.64139
		rep .2	1	2.94092
		rep .3	1	3.06783
Fig. 2	A	IB-PGC-1a	control siRNA-control	control siRNA-cAMP	PGC-1a siRNA-cAMP
		rep .1	1	2.0779	1.36151
		rep .2	1	3.18263	1.13086
		rep .3	1	4.13864	1.74795
Fig. 3	B	IB-C/EBPb	INPUT	control	cAMP
			rep .1	1	1.95425
			rep .2	1	1.78765
			rep .3	1	2.50502
			IP-PGC-1a	control	cAMP
			rep .1	1	1.6743
			rep .2	1	3.57506
			rep .3	1	1.7641
			IP-C/EBPb	control	cAMP
			rep .1	1	1.74769
			rep .2	1	2.49105
			rep .3	1	3.32139
			IP-p300	control	cAMP
			rep .1	1	2.63791
			rep .2	1	3.33826
			rep .3	1	3.11571
		IB-PGC-1a	INPUT	control	cAMP
			rep .1	1	2.64878
			rep .2	1	2.37569
			rep .3	1	2.93534
			IP-PGC-1a	control	cAMP
			rep .1	1	2.45482
			rep .2	1	4.60617
			rep .3	1	3.45463
			IP-C/EBPb	control	cAMP
			rep .1	1	4.66358
			rep .2	1	7.02318
			rep .3	1	5.44084
			IP-p300	control	cAMP
			rep .1	1	2.36015
			rep .2	1	1.53462
			rep .3	1	1.58754
Fig. 4	F	IB-PGC-1a	control siRNA-control	control siRNA-cAMP	PGC-1a siRNA-cAMP
		rep .1	1	2.56767	1.10501
		rep .2	1	4.62279	2.01159
		rep .3	1	3.50661	1.49336
		IB-C/EBPb	control siRNA-control	control siRNA-cAMP	PGC-1a siRNA-cAMP
		rep .1	1	2.38767	2.18576
		rep .2	1	2.6244	2.28695
		rep .3	1	2.67731	2.69869
Fig. 5	A	IB-C/EBPb	control siRNA-control	control siRNA-cAMP	C/EBPb siRNA-cAMP
		rep .1	1	1.83253	0.476617
		rep .2	1	2.03309	0.485773
		rep .3	1	1.87722	0.5659
	B	IB-PGC-1a	control siRNA-control	control siRNA-cAMP	C/EBPb siRNA-cAMP
		rep .1	1	3.80903	1.93843
		rep .2	1	2.68164	1.46477
		rep .3	1	2.06701	1.112
