# Supplementary material for: Transcriptional coactivator PGC-1α contributes to decidualization by forming a histone-modifying complex with C/EBPβ and p300
Source: J Biol Chem. 2022 Mar 28;298(5):101874. doi: 10.1016/j.jbc.2022.101874 (PMC9048111; doi:10.1016/j.jbc.2022.101874)
Supplement: Supplemental Table S3 [file mmc4.xlsx]

## Sheet: Sheet1
Table S3. P values in each statistical analysis
Fig. 1	B	PGC-1a	control. vs cAMP.	p=0.007
		IGFBP-1	control. vs cAMP.	p=0.00078
		PRL	control. vs cAMP.	p=0.00094
Fig. 2	B	IGFBP-1	control (control siRNA) vs. cAMP (control siRNA)	p=0.000002
			control (control siRNA) vs. cAMP (PGC-1a siRNA)	p=0.000217
			cAMP (control siRNA) vs. cAMP (PGC-1a siRNA)	p=0.00008
		PRL	control (control siRNA) vs. cAMP (control siRNA)	p=0.00000024868
			control (control siRNA) vs. cAMP (PGC-1a siRNA)	p=0.00000025106
			cAMP (control siRNA) vs. cAMP (PGC-1a siRNA)	p=0.00000024879
Fig. 3	C	IGFBP-1 promoter	control. vs cAMP.	p=0.0085
		IGFBP-1 enhancer	control. vs cAMP.	p=0.043
		PRL promoter	control. vs cAMP.	p=0.0089
	D	IGFBP-1 promoter	control. vs cAMP.	p=0.0097
		IGFBP-1 enhancer	control. vs cAMP.	p=0.007
		PRL promoter	control. vs cAMP.	p=0.0095
Fig. 4	A	IGFBP-1 promoter	control (control siRNA) vs. cAMP (control siRNA)	p=0.013
			cAMP (control siRNA) vs. cAMP (PGC-1a siRNA)	p=0.041
		IGFBP-1 enhancer	control (control siRNA) vs. cAMP (control siRNA)	p=0.004
			cAMP (control siRNA) vs. cAMP (PGC-1a siRNA)	p=0.004
		PRL promoter	control (control siRNA) vs. cAMP (control siRNA)	p=0.000042
			cAMP (control siRNA) vs. cAMP (PGC-1a siRNA)	p=0.000154
	B	IGFBP-1 promoter	control (control siRNA) vs. cAMP (control siRNA)	p=0.001
			cAMP (control siRNA) vs. cAMP (PGC-1a siRNA)	p=0.003
		IGFBP-1 enhancer	control (control siRNA) vs. cAMP (control siRNA)	p=0.001
			cAMP (control siRNA) vs. cAMP (PGC-1a siRNA)	p=0.006
		PRL promoter	control (control siRNA) vs. cAMP (control siRNA)	p=0.002
			cAMP (control siRNA) vs. cAMP (PGC-1a siRNA)	p=0.022
	C	IGFBP-1 promoter	control (control siRNA) vs. cAMP (control siRNA)	p=0.000119
			cAMP (control siRNA) vs. cAMP (C/EBPb siRNA)	p=0.00046
		IGFBP-1 enhancer	control (control siRNA) vs. cAMP (control siRNA)	p=0.011
			cAMP (control siRNA) vs. cAMP (C/EBPb siRNA)	p=0.024
		PRL promoter	control (control siRNA) vs. cAMP (control siRNA)	p=0.000194
			cAMP (control siRNA) vs. cAMP (C/EBPb siRNA)	p=0.000251
	D	IGFBP-1 promoter	control (control siRNA) vs. cAMP (control siRNA)	p=0.000049
			cAMP (control siRNA) vs. cAMP (C/EBPb siRNA)	p=0.000125
		IGFBP-1 enhancer	control (control siRNA) vs. cAMP (control siRNA)	p=0.001
			cAMP (control siRNA) vs. cAMP (C/EBPb siRNA)	p=0.001
		PRL promoter	control (control siRNA) vs. cAMP (control siRNA)	p=0.000016
			cAMP (control siRNA) vs. cAMP (C/EBPb siRNA)	p=0.000016
	E	IGFBP-1 promoter	control (control siRNA) vs. cAMP (control siRNA)	p=0.007
			cAMP (control siRNA) vs. cAMP (PGC-1a siRNA)	p=0.025
		IGFBP-1 enhancer	control (control siRNA) vs. cAMP (control siRNA)	p=0.005
			cAMP (control siRNA) vs. cAMP (PGC-1a siRNA)	p=0.039
		PRL promoter	control (control siRNA) vs. cAMP (control siRNA)	p=0.002
			cAMP (control siRNA) vs. cAMP (PGC-1a siRNA)	p=0.027
Fig. 5	B	PGC-1a	control (control siRNA) vs. cAMP (control siRNA)	p=0.003
			cAMP (control siRNA) vs. cAMP (C/EBPb siRNA)	p=0.046
	C	PGC-1a	control (ESC) vs. cAMP (ESC)	p=0.000424
			control (ESC) vs. control (HepG2)	p=0.000269
	E	enhancer1	control. vs cAMP.	p=0.007
		enhancer2	control. vs cAMP.	p=0.004
	F	enhancer1	control. vs cAMP.	p=0.0048
		enhancer2	control. vs cAMP.	p=0.000404
Fig. 6	D	PGC-1a	WT vs deletion lesion1	p=0.000016
			WT vs deletion lesion2	p=0.000034
Fig. 7	A	CCR7	control (control siRNA) vs. cAMP (control siRNA)	p=0.000478
			control (control siRNA) vs. cAMP (PGC-1a siRNA)	p=0.008
			cAMP (control siRNA) vs. cAMP (PGC-1a siRNA)	p=0.006
		PDGFD	control (control siRNA) vs. cAMP (control siRNA)	p=0.00031
			cAMP (control siRNA) vs. cAMP (PGC-1a siRNA)	p=0.000488
		TNFRSF21	control (control siRNA) vs. cAMP (control siRNA)	p=0.003
			cAMP (control siRNA) vs. cAMP (PGC-1a siRNA)	p=0.0024
		PTGES	control (control siRNA) vs. cAMP (control siRNA)	p=0.00039
			control (control siRNA) vs. cAMP (PGC-1a siRNA)	p=0.003
			cAMP (control siRNA) vs. cAMP (PGC-1a siRNA)	p=0.009
		CD34	control (control siRNA) vs. cAMP (control siRNA)	p=0.001
			cAMP (control siRNA) vs. cAMP (PGC-1a siRNA)	p=0.003
		BMP2	control (control siRNA) vs. cAMP (control siRNA)	p=0.000029
			control (control siRNA) vs. cAMP (PGC-1a siRNA)	p=0.006
			cAMP (control siRNA) vs. cAMP (PGC-1a siRNA)	p=0.006
	B	CCR7	control (control siRNA) vs. cAMP (control siRNA)	p=0.002
			cAMP (control siRNA) vs. cAMP (C/EBPb siRNA)	p=0.048
		PDGFD	control (control siRNA) vs. cAMP (control siRNA)	p=0.003
			cAMP (control siRNA) vs. cAMP (C/EBPb siRNA)	p=0.009
		TNFRSF21	control (control siRNA) vs. cAMP (control siRNA)	p=0.000148
			cAMP (control siRNA) vs. cAMP (C/EBPb siRNA)	p=0.000102
		PTGES	control (control siRNA) vs. cAMP (control siRNA)	p=0.003
			cAMP (control siRNA) vs. cAMP (C/EBPb siRNA)	p=0.009
		CD34	control (control siRNA) vs. cAMP (control siRNA)	p=0.001
			control (control siRNA) vs. cAMP (C/EBPb siRNA)	p=0.022
			cAMP (control siRNA) vs. cAMP (C/EBPb siRNA)	p=0.016
		BMP2	control (control siRNA) vs. cAMP (control siRNA)	p=0.000001
			control (control siRNA) vs. cAMP (C/EBPb siRNA)	p=0.000237
			cAMP (control siRNA) vs. cAMP (C/EBPb siRNA)	p=0.00003
