# Supplementary material for: Transcriptional coactivator PGC-1α contributes to decidualization by forming a histone-modifying complex with C/EBPβ and p300
Source: J Biol Chem. 2022 Mar 28;298(5):101874. doi: 10.1016/j.jbc.2022.101874 (PMC9048111; doi:10.1016/j.jbc.2022.101874)
Supplement: Supplemental Table S4 [file mmc5.xlsx]

## Sheet: Sheet1
Table S4. SD of the control samples
		gene or region	SD of controls
Fig. 1	B	PGC-1a	0.0584809
		IGFBP-1	0.135293
		PRL	0.115422
Fig. 2	B	IGFBP-1	0.0680304
		PRL	0.0762298
Fig. 3	C	IGFBP-1 promoter	0.0981189
		IGFBP-1 enhancer	0.125059
		PRL promoter	0.0900194
	D	IGFBP-1 promoter	0.184
		IGFBP-1 enhancer	0.144316
		PRL promoter	0.131386
Fig. 4	A	IGFBP-1 promoter	0.108949
		IGFBP-1 enhancer	0.0975346
		PRL promoter	0.142909
	B	IGFBP-1 promoter	0.0748988
		IGFBP-1 enhancer	0.126915
		PRL promoter	0.103131
	C	IGFBP-1 promoter	0.15128
		IGFBP-1 enhancer	0.143978
		PRL promoter	0.0856376
	D	IGFBP-1 promoter	0.132538
		IGFBP-1 enhancer	0.0792493
		PRL promoter	0.118684
	E	IGFBP-1 promoter	0.121703
		IGFBP-1 enhancer	0.0781278
		PRL promoter	0.118012
Fig. 5	B	PGC-1a	0.131222
	C	PGC-1a	0.0583563
	E	enhancer1	0.0899803
		enhancer2	0.192011
	F	enhancer1	0.15
		enhancer2	0.16
Fig. 6	D	PGC-1a	0.108785
Fig. 7	A	CCR7	0.123929
		PDGFD	0.0814261
		TNFRSF21	0.0953441
		PTGES	0.0871929
		CD34	0.111511
		BMP2	0.10872
	B	CCR7	0.0985649
		PDGFD	0.12489
		TNFRSF21	0.0862012
		PTGES	0.1178
		CD34	0.0996326
		BMP2	0.122477
